# Supplementary material for: Anti-Obesity Effects of Metformin: A Scoping Review Evaluating the Feasibility of Brown Adipose Tissue as a Therapeutic Target
Source: Int J Mol Sci. 2023 Jan 23;24(3):2227. doi: 10.3390/ijms24032227 (PMC9917329; doi:10.3390/ijms24032227)
Supplement: Supplementary file 1 [file ijms-24-02227-s001.zip]

Archive with 1 entries (1 files):
- ijms-2079206-supplementary.pdf
